# Supplementary material for: Sorption–Biological Treatment of Coastal Substrates of the Barents Sea in Low Temperature Using the Rhodococcus erythropolis Strain HO-KS22
Source: Microorganisms. 2025 Sep 18;13(9):2181. doi: 10.3390/microorganisms13092181 (PMC12472628; doi:10.3390/microorganisms13092181)
Supplement: Supplementary file 1 [file microorganisms-13-02181-s001.zip]

Archive with 1 entries (1 files):
- microorganisms-3818668-supplementary.pdf
